# Supplementary material for: Real-time measurement of fibers using an HY-differential mobility analyzer with an optical particle counter (KOFAM)
Source: PLoS One. 2017 Aug 9;12(8):e0182119. doi: 10.1371/journal.pone.0182119 (PMC5549976; doi:10.1371/journal.pone.0182119)
Supplement: S1 Table — (XLSX) [file pone.0182119.s001.xlsx]

## Sheet: Table 1
Table 1. General characteristics of the asbestos used in the experiment
	Serpentine(CHRY)					Amphibole(AMP)
No.	length (μm)	width (μm)	Aspect Ratio		No.	length (μm)	width (μm)	Aspect Ratio
1	0.824	0.0995	8.28141		1	9.45	0.303	31.1881
2	0.673	0.0819	8.21734		2	22.1	0.354	62.4294
3	1.95	0.0712	27.3876		3	5.57	0.301	18.505
4	0.979	0.0817	11.9829		4	3.45	0.46	7.5
5	0.507	0.111	4.56757		5	10.7	0.382	28.0105
6	0.655	0.0722	9.07202		6	11.4	0.679	16.7894
7	0.643	0.0812	7.91872		7	3.09	0.407	7.59214
8	0.572	0.126	4.53968		8	2.73	0.498	5.48193
9	0.592	0.13	4.55385		9	1.84	0.355	5.1831
10	1.19	0.153	7.77778		10	12.4	1.11	11.1712
11	1.59	0.102	15.5882		11	19.7	0.829	23.7636
12	1.5	0.114	13.1579		12	24.5	0.999	24.5245
13	1.01	0.115	8.78261		13	17.1	0.28	61.0714
14	0.923	0.138	6.68841		14	18.9	1.99	9.49749
15	5.87	0.141	41.6312		15	6.15	0.358	17.1788
16	1.45	0.153	9.47712		16	24	1.04	23.0769
17	2.18	0.151	14.4371		17	38.8	1.91	20.3141
18	0.955	0.188	5.07979		18	5.48	0.849	6.45465
19	0.642	0.0966	6.64596		19	4.79	0.758	6.31926
20	2.24	0.105	21.3333		20	10.3	0.71	14.507
21	4.19	0.191	21.9372		21	5.45	0.778	7.00514
22	1.74	0.0869	20.023		22	4.62	0.722	6.39889
23	2.3	0.103	22.3301		23	11.3	0.889	12.7109
24	3.46	0.136	25.4412		24	3.87	0.835	4.63473
25	1.03	0.146	7.05479		25	3.78	0.47	8.04255
26	0.723	0.125	5.784		26	20.4	0.99	20.6061
27	2.67	0.151	17.6821		27	5.41	0.247	21.9028
28	1.21	0.0875	13.8286		28	19.5	0.758	25.7256
29	3.55	0.125	28.4		29	4.07	0.369	11.0298
30	0.934	0.105	8.89524		30	18.4	0.577	31.8891
31	0.847	0.115	7.36522		31	38.4	0.867	44.2907
32	3.62	0.0825	43.8788		32	2.69	0.425	6.32941
33	0.587	0.129	4.55039		33	5.92	0.618	9.57929
34	1.46	0.106	13.7736		34	14.7	0.993	14.8036
35	1.66	0.102	16.2745		35	5.48	0.705	7.77305
36	0.84	0.158	5.31646		36	14.9	0.538	27.6952
37	4.98	0.163	30.5521		37	21	0.665	31.5789
38	1	0.147	6.80272
39	5.04	0.154	32.7273
40	0.739	0.133	5.55639
41	0.501	0.119	4.21008
42	0.403	0.123	3.27642
43	0.708	0.141	5.02128
44	4.67	0.111	42.0721
45	7.67	0.0998	76.8537
46	6.36	0.246	25.8537
47	1.28	0.153	8.36601
48	1.98	0.198	10
49	6.85	0.355	19.2958
50	16.1	0.21	76.6667
51	27.3	0.33	82.7273
52	14.3	0.292	48.9726
53	8.84	0.185	47.7838
54	13.5	0.408	33.0882
55	8.4	0.196	42.8571
56	2.82	0.113	24.9558
57	18.5	0.412	44.9029
58	6.44	0.35	18.4
59	39.9	0.47	84.8936
60	54.6	0.412	132.524
61	19.5	0.241	80.9129
62	12	0.408	29.4118
63	14.1	0.495	28.4848
64	43.2	0.34	127.059
65	9.8	0.355	27.6056
66	9.79	0.374	26.1765
67	21.5	0.297	72.3906
68	5.61	0.355	15.8028
69	21	0.408	51.4706
70	16.1	0.425	37.8824
71	23.7	0.47	50.4255
72	21.2	0.425	49.8824
73	22.6	0.577	39.1681
74	9.67	0.586	16.5017
75	6.93	0.47	14.7447
76	12.2	0.47	25.9574
77	12.3	0.297	41.4141
78	17.3	0.355	48.7324
79	21.9	1.2	18.25
