# Supplementary material for: Real-time measurement of fibers using an HY-differential mobility analyzer with an optical particle counter (KOFAM)
Source: PLoS One. 2017 Aug 9;12(8):e0182119. doi: 10.1371/journal.pone.0182119 (PMC5549976; doi:10.1371/journal.pone.0182119)
Supplement: S2 Table — (XLSX) [file pone.0182119.s002.xlsx]

## Sheet: Table2
Table 2. Separation capacity of fibrous and particulate materials by flow rates
	sheath, excess flow - 10L, outlet - 1L
Asbestos	Content		2v	3v	5v	8v	10v	15v	20v	25v	30v	35v	40v	45v	50v	100v	200v	500v	1000v	5000v	7000v		excess	where fibrous and particulate materials that did not pass through were observed
CHRY	0.0005	excess	Δ	Δ	Δ	Δ	Δ	Δ	Δ	Δ	Δ	Δ	Δ	Δ	Δ	Δ	Δ	Δ	-	-	-		outlet	only fibrous materials that passed through was observed
		outlet	-	-	-	-	-	-	-	-	-	-	-	-	-	-	-	-	-	-	-		Δ	a mixture of fibrous and particulate materials was observed
	0.0025	excess	Δ	Δ	Δ	Δ	Δ	Δ	Δ	Δ	Δ	Δ	Δ	Δ	Δ	Δ	Δ	Δ	-	-	-		-	fibrous materials were not observed
		outlet	-	-	-	-	-	-	-	-	-	-	-	-	-	-	-	-	-	-	-
AMP	0.0005	excess	Δ	Δ	Δ	Δ	Δ	Δ	Δ	Δ	Δ	Δ	Δ	Δ	Δ	Δ	Δ	Δ	-	-	-
		outlet	-	-	-	-	-	-	-	-	-	-	-	-	-	-	-	-	-	-	-
	0.0025	excess	Δ	Δ	Δ	Δ	Δ	Δ	Δ	Δ	Δ	Δ	Δ	Δ	Δ	Δ	Δ	Δ	-	-	-
		outlet	-	-	-	-	-	-	-	-	-	-	-	-	-	-	-	-	-	-	-
	sheath, excess flow - 5L, outlet - 0.5L
Asbestos	Content		2v	3v	5v	8v	10v	15v	20v	25v	30v	35v	40v	45v	50v	100v	200v	500v	1000v	5000v	7000v
CHRY	0.0005	excess	Δ	Δ	Δ	Δ	Δ	Δ	Δ	Δ	Δ	Δ	Δ	Δ	Δ	Δ	Δ	Δ	-	-	-
		outlet	-	-	-	-	-	-	-	-	-	-	-	-	-	-	-	-	-	-	-
	0.0025	excess	Δ	Δ	Δ	Δ	Δ	Δ	Δ	Δ	Δ	Δ	Δ	Δ	Δ	Δ	Δ	Δ	-	-	-
		outlet	-	-	-	-	-	-	-	-	-	-	-	-	-	-	-	-	-	-	-
AMP	0.0005	excess	Δ	Δ	Δ	Δ	Δ	Δ	Δ	Δ	Δ	Δ	Δ	Δ	Δ	Δ	Δ	Δ	-	-	-
		outlet	-	-	-	-	-	-	-	-	-	-	-	-	-	-	-	-	-	-	-
	0.0025	excess	Δ	Δ	Δ	Δ	Δ	Δ	Δ	Δ	Δ	Δ	Δ	Δ	Δ	Δ	Δ	Δ	-	-	-
		outlet	-	-	-	-	-	-	-	-	-	-	-	-	-	-	-	-	-	-	-
	sheath, excess flow - 2L, outlet - 0.2L
Asbestos	Content		2v	3v	5v	8v	10v	15v	20v	25v	30v	35v	40v	45v	50v	100v	200v	500v	1000v	5000v	7000v
CHRY	0.0005	excess	Δ	Δ	Δ	Δ	Δ	Δ	Δ	Δ	Δ	Δ	Δ	Δ	Δ	Δ	Δ	Δ	-	-	-
		outlet	-	-	-	-	-	-	-	-	-	-	-	-	-	-	-	-	-	-	-
	0.0025	excess	Δ	Δ	Δ	Δ	Δ	Δ	Δ	Δ	Δ	Δ	Δ	Δ	Δ	Δ	Δ	Δ	-	-	-
		outlet	-	-	-	-	-	-	-	-	-	-	-	-	-	-	-	-	-	-	-
AMP	0.0005	excess	Δ	Δ	Δ	Δ	Δ	Δ	Δ	Δ	Δ	Δ	Δ	Δ	Δ	Δ	Δ	Δ	-	-	-
		outlet	-	-	-	-	-	-	-	-	-	-	-	-	-	-	-	-	-	-	-
	0.0025	excess	Δ	Δ	Δ	Δ	Δ	Δ	Δ	Δ	Δ	Δ	Δ	Δ	Δ	Δ	Δ	Δ	-	-	-
		outlet	-	-	-	-	-	-	-	-	-	-	-	-	-	-	-	-	-	-	-
	sheath, excess flow - 5L, outlet - 1L
Asbestos	Content		2v	3v	5v	8v	10v	15v	20v	25v	30v	35v	40v	45v	50v	100v	200v	500v	1000v	5000v	7000v
CHRY	0.0005	excess	Δ	Δ	Δ	Δ	Δ	Δ	Δ	Δ	Δ	Δ	Δ	Δ	Δ	Δ	Δ	Δ	-	-	-
		outlet	-	-	-	-	-	-	-	-	-	-	-	-	-	-	-	-	-	-	-
	0.0025	excess	Δ	Δ	Δ	Δ	Δ	Δ	Δ	Δ	Δ	Δ	Δ	Δ	Δ	Δ	Δ	Δ	-	-	-
		outlet	-	-	-	-	-	-	-	-	-	-	-	-	-	-	-	-	-	-	-
AMP	0.0005	excess	Δ	Δ	Δ	Δ	Δ	Δ	Δ	Δ	Δ	Δ	Δ	Δ	Δ	Δ	Δ	Δ	-	-	-
		outlet	-	-	-	-	-	-	-	-	-	-	-	-	-	-	-	-	-	-	-
	0.0025	excess	Δ	Δ	Δ	Δ	Δ	Δ	Δ	Δ	Δ	Δ	Δ	Δ	Δ	Δ	Δ	Δ	-	-	-
		outlet	-	-	-	-	-	-	-	-	-	-	-	-	-	-	-	-	-	-	-
	sheath, excess flow - 2L, outlet - 1L
Asbestos	Content		2v	3v	5v	8v	10v	15v	20v	25v	30v	35v	40v	45v	50v	100v	200v	500v	1000v	5000v	7000v
CHRY	0.0005	excess	Δ	Δ	Δ	Δ	Δ	Δ	Δ	Δ	Δ	Δ	Δ	Δ	Δ	Δ	Δ	Δ	-	-	-
		outlet	-	-	-	-	-	-	-	-	-	-	-	-	-	-	-	-	-	-	-
	0.0025	excess	Δ	Δ	Δ	Δ	Δ	Δ	Δ	Δ	Δ	Δ	Δ	Δ	Δ	Δ	Δ	Δ	-	-	-
		outlet	-	-	-	-	-	-	-	-	-	-	-	-	-	-	-	-	-	-	-
AMP	0.0005	excess	Δ	Δ	Δ	Δ	Δ	Δ	Δ	Δ	Δ	Δ	Δ	Δ	Δ	Δ	Δ	Δ	-	-	-
		outlet	-	-	-	-	-	-	-	-	-	-	-	-	-	-	-	-	-	-	-
	0.0025	excess	Δ	Δ	Δ	Δ	Δ	Δ	Δ	Δ	Δ	Δ	Δ	Δ	Δ	Δ	Δ	Δ	-	-	-
		outlet	-	-	-	-	-	-	-	-	-	-	-	-	-	-	-	-	-	-	-
	sheath, excess flow - 1L, outlet - 1L
Asbestos	Content		2v	3v	5v	8v	10v	15v	20v	25v	30v	35v	40v	45v	50v	100v	200v	500v	1000v	5000v	7000v
CHRY	0.0005	excess	Δ	Δ	Δ	Δ	Δ	Δ	Δ	Δ	Δ	Δ	Δ	Δ	Δ	Δ	Δ	Δ	-	-	-
		outlet	Δ	Δ	Δ	Δ	Δ	Δ	Δ	Δ	Δ	Δ	Δ	Δ	Δ	Δ	Δ	Δ	-	-	-
	0.0025	excess	Δ	Δ	Δ	Δ	Δ	Δ	Δ	Δ	Δ	Δ	Δ	Δ	Δ	Δ	Δ	Δ	-	-	-
		outlet	Δ	Δ	Δ	Δ	Δ	Δ	Δ	Δ	Δ	Δ	Δ	Δ	Δ	Δ	Δ	Δ	-	-	-
AMP	0.0005	excess	Δ	Δ	Δ	Δ	Δ	Δ	Δ	Δ	Δ	Δ	Δ	Δ	Δ	Δ	Δ	Δ	-	-	-
		outlet	Δ	Δ	Δ	Δ	Δ	Δ	Δ	Δ	Δ	Δ	Δ	Δ	Δ	Δ	Δ	Δ	-	-	-
	0.0025	excess	Δ	Δ	Δ	Δ	Δ	Δ	Δ	Δ	Δ	Δ	Δ	Δ	Δ	Δ	Δ	Δ	-	-	-
		outlet	Δ	Δ	Δ	Δ	Δ	Δ	Δ	Δ	Δ	Δ	Δ	Δ	Δ	Δ	Δ	Δ	-	-	-
	sheath, excess flow - 1.7L, outlet - 1L
Asbestos	Content		2v	3v	5v	8v	10v	15v	20v	25v	30v	35v	40v	45v	50v	100v	200v	500v	1000v	5000v	7000v
CHRY	0.0005	excess	Δ	Δ	Δ	Δ	Δ	Δ	Δ	Δ	Δ	Δ	Δ	Δ	Δ	Δ	Δ	Δ	-	-	-
		outlet	Δ	Δ	Δ	Δ	Δ	Δ	Δ	Δ	Δ	Δ	Δ	Δ	Δ	Δ	Δ	Δ	-	-	-
	0.0025	excess	Δ	Δ	Δ	Δ	Δ	Δ	Δ	Δ	Δ	Δ	Δ	Δ	Δ	Δ	Δ	Δ	-	-	-
		outlet	Δ	Δ	Δ	Δ	Δ	Δ	Δ	Δ	Δ	Δ	Δ	Δ	Δ	Δ	Δ	Δ	-	-	-
AMP	0.0005	excess	Δ	Δ	Δ	Δ	Δ	Δ	Δ	Δ	Δ	Δ	Δ	Δ	Δ	Δ	Δ	Δ	-	-	-
		outlet	Δ	Δ	Δ	Δ	Δ	Δ	Δ	Δ	Δ	Δ	Δ	Δ	Δ	Δ	Δ	Δ	-	-	-
	0.0025	excess	Δ	Δ	Δ	Δ	Δ	Δ	Δ	Δ	Δ	Δ	Δ	Δ	Δ	Δ	Δ	Δ	-	-	-
		outlet	Δ	Δ	Δ	Δ	Δ	Δ	Δ	Δ	Δ	Δ	Δ	Δ	Δ	Δ	Δ	Δ	-	-	-
	sheath, excess flow - 1.6L, outlet - 1L
Asbestos	Content		2v	3v	5v	8v	10v	15v	20v	25v	30v	35v	40v	45v	50v	100v	200v	500v	1000v	5000v	7000v
CHRY	0.0005	excess	Δ	Δ	Δ	Δ	Δ	Δ	Δ	Δ	Δ	Δ	Δ	Δ	Δ	Δ	Δ	Δ	-	-	-
		outlet	Δ	Δ	Δ	Δ	Δ	Δ	Δ	Δ	Δ	Δ	Δ	Δ	Δ	Δ	Δ	Δ	-	-	-
	0.0025	excess	Δ	Δ	Δ	Δ	Δ	Δ	Δ	Δ	Δ	Δ	Δ	Δ	Δ	Δ	Δ	Δ	-	-	-
		outlet	Δ	Δ	Δ	Δ	Δ	Δ	Δ	Δ	Δ	Δ	Δ	Δ	Δ	Δ	Δ	Δ	-	-	-
AMP	0.0005	excess	Δ	Δ	Δ	Δ	Δ	Δ	Δ	Δ	Δ	Δ	Δ	Δ	Δ	Δ	Δ	Δ	-	-	-
		outlet	Δ	Δ	Δ	Δ	Δ	Δ	Δ	Δ	Δ	Δ	Δ	Δ	Δ	Δ	Δ	Δ	-	-	-
	0.0025	excess	Δ	Δ	Δ	Δ	Δ	Δ	Δ	Δ	Δ	Δ	Δ	Δ	Δ	Δ	Δ	Δ	-	-	-
		outlet	Δ	Δ	Δ	Δ	Δ	Δ	Δ	Δ	Δ	Δ	Δ	Δ	Δ	Δ	Δ	Δ	-	-	-
	sheath, excess flow - 1.5L, outlet - 1L
Asbestos	Content		2v	3v	5v	8v	10v	15v	20v	25v	30v	35v	40v	45v	50v	100v	200v	500v	1000v	5000v	7000v
CHRY	0.0005	excess	Δ	Δ	Δ	Δ	Δ	Δ	Δ	Δ	Δ	Δ	Δ	Δ	Δ	Δ	Δ	Δ	-	-	-
		outlet	Δ	Δ	Δ	Δ	Δ	Δ	Δ	Δ	Δ	Δ	Δ	Δ	Δ	Δ	Δ	Δ	-	-	-
	0.0025	excess	Δ	Δ	Δ	Δ	Δ	Δ	Δ	Δ	Δ	Δ	Δ	Δ	Δ	Δ	Δ	Δ	-	-	-
		outlet	Δ	Δ	Δ	Δ	Δ	Δ	Δ	Δ	Δ	Δ	Δ	Δ	Δ	Δ	Δ	Δ	-	-	-
AMP	0.0005	excess	Δ	Δ	Δ	Δ	Δ	Δ	Δ	Δ	Δ	Δ	Δ	Δ	Δ	Δ	Δ	Δ	-	-	-
		outlet	Δ	Δ	Δ	Δ	Δ	Δ	Δ	Δ	Δ	Δ	Δ	Δ	Δ	Δ	Δ	Δ	-	-	-
	0.0025	excess	Δ	Δ	Δ	Δ	Δ	Δ	Δ	Δ	Δ	Δ	Δ	Δ	Δ	Δ	Δ	Δ	-	-	-
		outlet	Δ	Δ	Δ	Δ	Δ	Δ	Δ	Δ	Δ	Δ	Δ	Δ	Δ	Δ	Δ	Δ	-	-	-
