# Supplementary material for: Real-time measurement of fibers using an HY-differential mobility analyzer with an optical particle counter (KOFAM)
Source: PLoS One. 2017 Aug 9;12(8):e0182119. doi: 10.1371/journal.pone.0182119 (PMC5549976; doi:10.1371/journal.pone.0182119)
Supplement: S3 Table — (XLSX) [file pone.0182119.s003.xlsx]

## Sheet: Fig6
Fig 6. HY-DMA recovery according to asbestos type, concentration, and applied voltage
						(unit : fibers)
CHRY	Voltage (V)	Inlet 1	Inlet 2	Inlet 3	Outlet 1	Outlet 2	Outlet 3
	100	18	16.5	21	5.5	6.5	5
	200	18.5	23	19.5	8	6.5	7.5
	300	17	18	18	6	5	7.5
	400	25.5	22	20.5	10	8.5	9
	500	18	20	21	9.5	9.5	9
	600	18.5	19.5	23	7.5	10	8
	700	17.5	22.5	23	2.5	3.5	2
	800	20.5	17.5	17	3.5	2	3
	900	18.5	21	22.5	2	1	2.5
	1000	20.5	23	21.5	2	2	1
						(unit : fibers)
AMP	Voltage (V)	Inlet 1	Inlet 2	Inlet 3	Outlet 1	Outlet 2	Outlet 3
	100	46	47.5	44	14	13	13.5
	200	44	41	46	14	12	14
	300	52.5	48	51	12.5	14.5	18
	400	57.5	47	51.5	13.5	17.5	16
	500	48.5	49.5	52.5	14.5	17	18.5
	600	51.5	44	49	11.5	13	14.5
	700	49	44	47	7	6	9.5
	800	55.5	53.5	49.5	7.5	7	6.5
	900	51	55	51.5	5.5	4	7
	1000	56.5	48	52.5	5	2	4.5
						(unit : fibers/cc)
CHRY	Voltage (V)	Inlet 1	Inlet 2	Inlet 3	Outlet 1	Outlet 2	Outlet 3
	100	0.0837	0.0768	0.0977	0.0256	0.0302	0.0233
	200	0.0861	0.107	0.0907	0.0372	0.0302	0.0349
	300	0.0791	0.0837	0.0837	0.0279	0.0233	0.0349
	400	0.1186	0.1024	0.0954	0.0465	0.0395	0.0419
	500	0.0837	0.093	0.0977	0.0442	0.0442	0.0419
	600	0.0861	0.0907	0.107	0.0349	0.0465	0.0372
	700	0.0814	0.1047	0.107	0.0116	0.0163	0.0093
	800	0.0954	0.0814	0.0791	0.0163	0.0093	0.014
	900	0.0861	0.0977	0.1047	0.0093	0.0047	0.0116
	1000	0.0954	0.107	0.1	0.0093	0.0093	0.0047
						(unit : fibers/cc)
AMP	Voltage (V)	Inlet 1	Inlet 2	Inlet 3	Outlet 1	Outlet 2	Outlet 3
	100	0.214	0.221	0.2047	0.0651	0.0605	0.0628
	200	0.2047	0.1907	0.214	0.0651	0.0558	0.0651
	300	0.2443	0.2233	0.2373	0.0582	0.0675	0.0837
	400	0.2675	0.2187	0.2396	0.0628	0.0814	0.0744
	500	0.2256	0.2303	0.2443	0.0675	0.0791	0.0861
	600	0.2396	0.2047	0.228	0.0535	0.0605	0.0625
	700	0.228	0.2047	0.2187	0.0326	0.0279	0.0442
	800	0.2582	0.2489	0.2303	0.0349	0.0326	0.0302
	900	0.2373	0.2559	0.2396	0.0256	0.0186	0.0326
	1000	0.2629	0.2233	0.2443	0.0233	0.0093	0.0209
