# Supplementary material for: Real-time measurement of fibers using an HY-differential mobility analyzer with an optical particle counter (KOFAM)
Source: PLoS One. 2017 Aug 9;12(8):e0182119. doi: 10.1371/journal.pone.0182119 (PMC5549976; doi:10.1371/journal.pone.0182119)
Supplement: S4 Table — (XLSX) [file pone.0182119.s004.xlsx]

## Sheet: Fig7
Figure 7. Length distribution of asbestos type generated
CHRY	Voltage (V)											unit
μm	100	200	300	400	500	600	700	800	900	1000		X-scale	Fibers
5	4	4	6	8	3	4	5	3	7	4		Y-scale	Length of fibers
6	1	2	2	1	0	1	1	1	1	1
7	2	0	2	3	4	1	1	1	2	4
8	1	2	2	2	1	3	1	1	2	2
9	2	1	0	0	0	0	0	0	0	0
10	5	0	2	2	3	0	1	3	0	3
11	1	1	0	0	0	0	0	1	0	1
12	1	2	0	3	0	4	0	1	1	0
13	0	0	1	2	2	1	0	1	2	1
14	0	1	1	0	3	0	0	0	0	0
15	1	0	0	3	1	1	0	0	1	0
16	0	0	1	0	0	0	0	1	0	0
17	0	0	0	0	0	1	2	1	0	1
18	0	0	0	0	1	0	2	1	1	0
19	0	1	0	0	0	0	0	0	0	0
20	0	0	0	0	0	1	0	1	0	3
AMP	Voltage (V)
μm	100	200	300	400	500	600	700	800	900	1000
5	12	7	21	19	12	16	9	15	10	8
6	0	1	4	2	2	1	5	3	2	1
7	6	2	3	5	4	6	4	5	7	6
8	6	8	6	4	3	6	7	2	3	5
9	0	0	0	1	3	1	1	3	2	2
10	12	8	5	4	6	7	7	4	8	11
11	1	0	0	0	0	0	2	0	0	2
12	1	0	4	3	4	1	0	1	2	1
13	4	0	0	1	2	3	2	0	0	0
14	0	0	0	0	0	0	0	0	0	0
15	3	3	0	3	3	1	0	2	2	2
16	0	0	0	0	0	0	0	3	1	0
17	1	1	1	1	0	0	0	0	0	1
18	0	1	0	2	0	0	2	1	2	2
19	0	0	1	0	0	0	0	0	1	0
20	3	7	1	8	2	5	4	4	2	5
