# Supplementary material for: Real-time measurement of fibers using an HY-differential mobility analyzer with an optical particle counter (KOFAM)
Source: PLoS One. 2017 Aug 9;12(8):e0182119. doi: 10.1371/journal.pone.0182119 (PMC5549976; doi:10.1371/journal.pone.0182119)
Supplement: S7 Table — (XLSX) [file pone.0182119.s007.xlsx]

## Sheet: Table 3. Unknown_CHRY
Table 3. Summary of relative errors of KOFAM, M7400AD, and F-1 on unknown concentration samples
Random	PCM	DMA		Factor	ad-DMA	7400AD	F-1
CHRY	(f/cc)	(Counts)	(f/cc)		(f/cc)	(f/cc)	(f/cc)
1	0.0058	100	0.0025	2.98	0.00745	0.0079	0
2	0.0023	21	0.000525		0.0015645	0.001	0		-	not detected
3	0.0041	36	0.0009		0.002682	0.0067	0
4	0.0064	51	0.001275		0.0037995	0.0114	0
5	0.0047	66	0.00165		0.004917	0.0092	0
6	0.0047	44	0.0011		0.003278	0.0103	0
7	0.0064	75	0.001875		0.0055875	0.0145	0
8	0.0035	36	0.0009		0.002682	0.008	0
9	0.0041	43	0.001075		0.0032035	0.0096	0
10	0.0076	84	0.0021		0.006258	0.0186	0
11	0.0041	39	0.000975		0.0029055	0.0106	0
12	0.0035	67	0.001675		0.0049915	0.0092	0
13	0.0041	34	0.00085		0.002533	0.005	0
14	0.0047	41	0.001025		0.0030545	0.0125	0
15	0.0035	38	0.00095		0.002831	0.01	0
16	0.0047	63	0.001575		0.0046935	0.0136	0
17	0.0041	61	0.001525		0.0045445	0.012	0
18	0.0035	66	0.00165		0.004917	0.0106	0
19	0.0041	66	0.00165		0.004917	0.0127	0
20	0.0058	74	0.00185		0.005513	0.0183	0
21	0.0076	123	0.003075		0.0091635	0.0245	0
22	0.0023	43	0.001075		0.0032035	0.0089	0
23	0.1064	732	0.0183		0.054534	0.421	0
24	0.0029	44	0.0011		0.003278	0.012	0
25	0.0058	111	0.002775		0.0082695	0.0242	0
26	0.014	176	0.0044		0.013112	0.0586	0
27	0.0047	84	0.0021		0.006258	0.0197	0
28	0.0058	110	0.00275		0.008195	0.025	0
29	0.0047	87	0.002175		0.0064815	0.0203	0
30	0.0047	78	0.00195		0.005811	0.0209	0
31	0.0029	76	0.0019		0.005662	0.0133	0
32	0.0651	924	0.0231		0.068838	0.32	0
33	0.007	112	0.0028		0.008344	0.0345	0
34	0.007	130	0.00325		0.009685	0.0345	0
35	0.007	135	0.003375		0.0100575	0.0348	0
36	0.0023	53	0.001325		0.0039485	0.012	0
37	0.0081	127	0.003175		0.0094615	0.0436	0
38	0.0076	97	0.002425		0.0072265	0.044	0
39	0.0052	96	0.0024		0.007152	0.0306	0
40	0.0035	62	0.00155		0.004619	0.0214	0
41	0.0157	260	0.0065		0.01937	0.0983	0
42	0.0035	62	0.00155		0.004619	0.0222	0
43	0.0047	90	0.00225		0.006705	0.0314	0
44	0.0128	200	0.005		0.0149	0.304	0
45	0.007	124	0.0031		0.009238	-	-
46	0.0268	396	0.0099		0.029502	-	0
47	0.0413	408	0.0102		0.030396	-	0
48	0.0477	368	0.0092		0.027416	-	0
49	0.0017	31	0.000775		0.0023095	0.0023	0.001
50	0.0017	33	0.000825		0.0024585	0.0007	0.001
51	0.0076	128	0.0032		0.009536	-	-
52	0.0058	87	0.002175		0.0064815	0.015	0.001
53	0.0047	87	0.002175		0.0064815	0.0139	0.001
54	0.0052	69	0.001725		0.0051405	0.0158	0.001
55	0.0105	188	0.0047		0.014006	-	-
56	0.011	172	0.0043		0.012814	-	-
57	0.0076	150	0.00375		0.011175	0.0275	0.001
58	0.0041	76	0.0019		0.005662	0.017	0.001
59	0.0116	156	0.0039		0.011622	-	-
60	0.0064	120	0.003		0.00894	0.035	0.001
61	0.0035	30	0.00075		0.002235	0.0195	0.001
62	0.0058	96	0.0024		0.007152	0.0328	0.001
63	0.0128	252	0.0063		0.018774	-	-
64	0.0163	324	0.0081		0.024138	0.127	0.001
65	0.013	148	0.0037		0.011026	-	-
66	0.0268	508	0.0127		0.037846	0.235	0.001
67	0.0209	152	0.0038		0.011324	0.2	0.001
68	0.014	240	0.006		0.01788	-	-
69	0.011	196	0.0049		0.014602	0.146	0.001
70	0.0238	104	0.0026		0.007748	0.324	0.001
71	0.0151	180	0.0045		0.01341	0.212	0.002
72	0.0128	144	0.0036		0.010728	0.204	0.001
73	0.0163	292	0.0073		0.021754	-	-
74	0.0093	160	0.004		0.01192	0.189	0.001
75	0.0128	88	0.0022		0.006556	0.266	0.001
76	0.0169	152	0.0038		0.011324	0.364	0.001
77	0.0209	416	0.0104		0.030992	0.517	0.001
78	0.025	312	0.0078		0.023244	-	0.001
79	0.0442	568	0.0142		0.042316	0.521	0.0019
80	0.0273	300	0.0075		0.02235	0.429	0.0019
81	0.0076	126	0.00315		0.009387	0.0342	0.002
82	0.1418	1244	0.0311		0.092678	0.697	0.002
83	0.0058	105	0.002625		0.0078225	0.0309	0.002
84	0.025	400	0.01		0.0298	0.184	0.002
85	0.0215	412	0.0103		0.030694	0.23	0.002
86	0.0134	232	0.0058		0.017284	0.15	0.002
87	0.0204	316	0.0079		0.023542	0.593	0.002
88	0.0233	248	0.0062		0.018476	-	0.002
89	0.0361	652	0.0163		0.048574	-	0.002
90	0.0471	792	0.0198		0.059004	-	0.002
91	0.0064	82	0.00205		0.006109	0.0203	0.0029
92	0.0314	428	0.0107		0.031886	0.249	0.0029
93	0.014	260	0.0065		0.01937	0.12	0.0029
94	0.0425	376	0.0094		0.028012	0.567	0.0029
95	0.0331	484	0.0121		0.036058	0.636	0.0029
96	0.0209	348	0.0087		0.025926	-	0.0029
97	0.0384	704	0.0176		0.052448	-	0.0029
98	0.1105	752	0.0188		0.056024	-	0.0029
99	0.0756	340	0.0085		0.02533	0.34	0.0039
100	0.1264	1208	0.0302		0.089996	0.576	0.0039
101	0.0186	160	0.004		0.01192	0.242	0.0039
102	0.0279	256	0.0064		0.019072	0.505	0.0039
103	0.0198	244	0.0061		0.018178	0.527	0.0039
104	0.0221	332	0.0083		0.024734	0.663	0.0039
105	0.0116	184	0.0046		0.013708	0.374	0.0039
106	0.0814	868	0.0217		0.064666	0.527	0.0049
107	0.0099	84	0.0021		0.006258	0.226	0.0049
108	0.1058	1052	0.0263		0.078374	-	0.0049
109	0.0215	288	0.0072		0.021456	0.441	0.0058
110	0.2303	1848	0.0462		0.137676	1.03	0.0059
111	0.1169	844	0.0211		0.062878	0.623	0.0059
112	0.0547	1028	0.0257		0.076586	0.847	0.0059
113	0.0419	456	0.0114		0.033972	0.719	0.0059
114	0.0395	608	0.0152		0.045296	0.768	0.0059
115	0.0122	132	0.0033		0.009834	0.518	0.0059
116	0.0512	344	0.0086		0.025628	-	0.0059
117	0.1128	804	0.0201		0.059898	0.556	0.0068
118	0.0395	320	0.008		0.02384	0.593	0.0068
119	0.0448	440	0.011		0.03278	0.832	0.0068
120	0.0268	532	0.0133		0.039634	-	0.0068
121	0.0279	284	0.0071		0.021158	0.935	0.0078
122	0.2528	2136	0.0534		0.159132	1.2	0.0088
123	0.0425	536	0.0134		0.039932	0.835	0.0088
124	0.0506	656	0.0164		0.048872	1.08	0.0098
125	0.0331	608	0.0152		0.045296	1.2	0.0098
126	0.0454	600	0.015		0.0447	-	0.0098
127	0.227	1728	0.0432		0.128736	0.792	0.0107
128	0.1593	1280	0.032		0.09536	0.872	0.0107
129	0.0576	700	0.0175		0.05215	0.985	0.0107
130	0.0715	836	0.0209		0.062282	1.23	0.0107
131	0.0326	616	0.0154		0.045892	0.857	0.0107
132	0.0256	332	0.0083		0.024734	0.891	0.0107
133	0.0349	492	0.0123		0.036654	1.43	0.0107
134	0.1	1084	0.0271		0.080758	1.78	0.0195
135	0.0151	240	0.006		0.01788	-	-
136	0.0052	84	0.0021		0.006258	-	-
137	0.0279	256	0.0064		0.019072	-	-
138	0.0279	220	0.0055		0.01639	-	-
139	0.0279	228	0.0057		0.016986	-	-
140	0.0302	284	0.0071		0.021158	-	-
141	0.0512	364	0.0091		0.027118	-	-
142	0.0535	364	0.0091		0.027118	-	-
143	0.0012	24	0.0006		0.001788	0.0011	0
144	0.0669	592	0.0148		0.044104	-	-
145	0.0861	356	0.0089		0.026522	-	-
146	0.1212	916	0.0229		0.068242	-	-

## Sheet: Table 3. Unknown_AMP
Table 3. Summary of relative errors of KOFAM, M7400AD, and F-1 on unknown concentration samples
Random	PCM	DMA		Factor	ad-DMA	7400AD	F-1
AMP	(f/cc)	(Counts)	(f/cc)		(f/cc)	(f/cc)	(f/cc)
1	0.0023	16	0.0004	2.98	0.001192	0.0036	0
2	0.0029	23	0.000575		0.0017135	0.0047	0		-	not detected
3	0.0047	40	0.001		0.00298	0.0051	0
4	0.0041	31	0.000775		0.0023095	0.0053	0
5	0.0023	24	0.0006		0.001788	0.0058	0
6	0.0012	18	0.00045		0.001341	0.0059	0
7	0.0012	21	0.000525		0.0015645	0.007	0
8	0.0017	18	0.00045		0.001341	0.0075	0
9	0.0041	59	0.001475		0.0043955	0.0081	0
10	0.0035	30	0.00075		0.002235	0.0081	0
11	0.0047	45	0.001125		0.0033525	0.0103	0
12	0.0064	47	0.001175		0.0035015	0.0123	0
13	0.0047	49	0.001225		0.0036505	0.0128	0
14	0.0041	60	0.0015		0.00447	0.0128	0
15	0.0035	52	0.0013		0.003874	0.0133	0
16	0.007	54	0.00135		0.004023	0.0147	0
17	0.0058	78	0.00195		0.005811	0.0161	0
18	0.0041	131	0.003275		0.0097595	0.0168	0
19	0.0041	80	0.002		0.00596	0.0172	0
20	0.0041	60	0.0015		0.00447	0.0175	0
21	0.0076	62	0.00155		0.004619	0.0178	0
22	0.0035	68	0.0017		0.005066	0.0189	0
23	0.0076	67	0.001675		0.0049915	0.0206	0
24	0.0064	83	0.002075		0.0061835	0.0217	0
25	0.007	101	0.002525		0.0075245	0.0234	0
26	0.0064	126	0.00315		0.009387	0.0267	0
27	0.0076	90	0.00225		0.006705	0.0275	0
28	0.0076	85	0.002125		0.0063325	0.0289	0
29	0.0076	107	0.002675		0.0079715	0.0295	0
30	0.0105	151	0.003775		0.0112495	0.037	0
31	0.0122	96	0.0024		0.007152	0.0414	0
32	0.018	191	0.004775		0.0142295	0.045	0
33	0.0151	233	0.005825		0.0173585	0.0498	0
34	0.0145	285	0.007125		0.0212325	0.0558	0
35	0.0157	296	0.0074		0.022052	0.0612	0
36	0.0017	19	0.000475		0.0014155	0.064	0
37	0.0268	264	0.0066		0.019668	0.0662	0
38	0.0279	400	0.01		0.0298	0.0842	0
39	0.0704	616	0.0154		0.045892	0.0999	0
40	0.0384	592	0.0148		0.044104	0.107	0
41	0.0413	608	0.0152		0.045296	0.166	0
42	0.2001	2576	0.0644		0.191912	-	0
43	0.0012	21	0.000525		0.0015645	0.0063	0.001
44	0.0012	20	0.0005		0.00149	0.0066	0.001
45	0.0128	97	0.002425		0.0072265	0.0156	0.001
46	0.0058	77	0.001925		0.0057365	0.0172	0.001
47	0.0058	97	0.002425		0.0072265	0.0239	0.001
48	0.0093	105	0.002625		0.0078225	0.025	0.001
49	0.0151	64	0.0016		0.004768	0.028	0.001
50	0.0087	144	0.0036		0.010728	0.0297	0.001
51	0.0087	152	0.0038		0.011324	0.0409	0.001
52	0.0186	288	0.0072		0.021456	0.0451	0.001
53	0.0331	376	0.0094		0.028012	0.1	0.001
54	0.0047	49	0.001225		0.0036505	0.0164	0.0019
55	0.0035	50	0.00125		0.003725	0.0106	0.002
56	0.0058	104	0.0026		0.007748	0.0209	0.002
57	0.0058	150	0.00375		0.011175	0.0295	0.002
58	0.0128	176	0.0044		0.013112	0.0343	0.002
59	0.0459	392	0.0098		0.029204	0.102	0.002
60	0.0302	480	0.012		0.03576	0.108	0.002
61	0.0093	174	0.00435		0.012963	0.0309	0.0029
62	0.0151	288	0.0072		0.021456	0.048	0.0029
63	0.0093	152	0.0038		0.011324	0.0492	0.0029
64	0.0105	159	0.003975		0.0118455	0.0564	0.0029
65	0.0204	312	0.0078		0.023244	0.069	0.0029
66	0.0308	440	0.011		0.03278	0.0849	0.0029
67	0.0215	552	0.0138		0.041124	0.105	0.0029
68	0.0337	624	0.0156		0.046488	0.129	0.0029
69	0.0361	712	0.0178		0.053044	0.186	0.0029
70	0.0361	416	0.0104		0.030992	0.112	0.0039
71	0.0535	632	0.0158		0.047084	0.128	0.0039
72	0.011	168	0.0042		0.012516	0.0381	0.0049
73	0.0227	224	0.0056		0.016688	0.0733	0.0049
74	0.0355	312	0.0078		0.023244	0.0918	0.0049
75	0.0384	544	0.0136		0.040528	0.104	0.0049
76	0.026	420	0.0105		0.03129	0.115	0.0049
77	0.0535	448	0.0112		0.033376	0.133	0.0049
78	0.039	600	0.015		0.0447	0.155	0.0049
79	0.0331	664	0.0166		0.049468	0.223	0.0049
80	0.0145	128	0.0032		0.009536	0.336	0.0058
81	0.0151	208	0.0052		0.015496	0.0414	0.0059
82	0.0395	472	0.0118		0.035164	0.0879	0.0059
83	0.0326	376	0.0094		0.028012	0.0969	0.0059
84	0.0698	480	0.012		0.03576	0.116	0.0059
85	0.0518	696	0.0174		0.051852	0.146	0.0059
86	0.0331	592	0.0148		0.044104	0.146	0.0059
87	0.1035	856	0.0214		0.063772	0.181	0.0059
88	0.0337	280	0.007		0.02086	0.0885	0.0068
89	0.0413	464	0.0116		0.034568	0.146	0.0068
90	0.0669	456	0.0114		0.033972	0.148	0.0068
91	0.0436	504	0.0126		0.037548	0.152	0.0068
92	0.0721	616	0.0154		0.045892	0.158	0.0068
93	0.0727	728	0.0182		0.054236	0.187	0.0068
94	0.0558	784	0.0196		0.058408	0.192	0.0068
95	0.1244	1304	0.0326		0.097148	0.219	0.0068
96	0.068	496	0.0124		0.036952	0.158	0.0078
97	0.0407	736	0.0184		0.054832	0.176	0.0078
98	0.0628	656	0.0164		0.048872	0.178	0.0078
99	0.0837	960	0.024		0.07152	0.23	0.0078
100	0.0646	528	0.0132		0.039336	0.151	0.0088
101	0.1029	1136	0.0284		0.084632	0.283	0.0088
102	0.0355	240	0.006		0.01788	0.0672	0.0098
103	0.0407	600	0.015		0.0447	0.166	0.0098
104	0.1595	1472	0.0368		0.109664	0.33	0.0098
105	0.0314	208	0.0052		0.015496	0.0821	0.0107
106	0.0483	688	0.0172		0.051256	0.14	0.0107
107	0.0744	832	0.0208		0.061984	0.159	0.0107
108	0.0797	792	0.0198		0.059004	0.174	0.0107
109	0.1264	1112	0.0278		0.082844	0.279	0.0107
110	0.0483	640	0.016		0.04768	0.131	0.0117
111	0.0471	688	0.0172		0.051256	0.147	0.0117
112	0.1212	2048	0.0512		0.152576	0.2048	0.0117
113	0.1082	1168	0.0292		0.087016	0.336	0.0117
114	0.0611	664	0.0166		0.049468	0.136	0.0127
115	0.0593	848	0.0212		0.063176	0.172	0.0127
116	0.1352	936	0.0234		0.069732	0.2	0.0127
117	0.0675	520	0.013		0.03874	0.212	0.0127
118	0.0878	720	0.018		0.05364	0.215	0.0127
119	0.0657	576	0.0144		0.042912	0.138	0.0136
120	0.0651	736	0.0184		0.054832	0.208	0.0136
121	0.0552	656	0.0164		0.048872	0.141	0.0137
122	0.1218	1176	0.0294		0.087612	0.283	0.0137
123	0.153	1536	0.0384		0.114432	-	0.0137
124	0.1461	1120	0.028		0.08344	0.265	0.0146
125	0.1771	2808	0.0702		0.209196	0.419	0.0146
126	0.1128	1752	0.0438		0.130524	-	0.0156
127	0.0454	528	0.0132		0.039336	0.154	0.0166
128	0.1617	760	0.019		0.05662	0.3	0.0166
129	0.1029	1280	0.032		0.09536	0.325	0.0166
130	0.0646	784	0.0196		0.058408	0.173	0.0176
131	0.1472	1880	0.047		0.14006	0.312	0.0176
132	0.1082	1144	0.0286		0.085228	0.295	0.0185
133	0.1237	1488	0.0372		0.110856	0.352	0.0205
134	0.1806	1456	0.0364		0.108472	0.382	0.0205
135	0.0675	744	0.0186		0.055428	0.213	0.0215
136	0.1854	1680	0.042		0.12516	0.381	0.0215
137	0.158	1904	0.0476		0.141848	0.406	0.0224
138	0.1511	1120	0.028		0.08344	-	0.0234
139	0.1855	2296	0.0574		0.171052	-	0.0234
140	0.0872	944	0.0236		0.070328	0.287	0.0263
141	0.1128	1536	0.0384		0.114432	-	0.0332
142	0.1762	1928	0.0482		0.143636	-	0.0351
143	0.1911	1856	0.0464		0.138272	0.523	0.038
144	0.0552	496	0.0124		0.036952	0.166	-
145	0.0994	760	0.019		0.05662	0.242	-
146	0.1111	856	0.0214		0.063772	-	-
