# Supplementary material for: Real-time measurement of fibers using an HY-differential mobility analyzer with an optical particle counter (KOFAM)
Source: PLoS One. 2017 Aug 9;12(8):e0182119. doi: 10.1371/journal.pone.0182119 (PMC5549976; doi:10.1371/journal.pone.0182119)
Supplement: S9 Table — (XLSX) [file pone.0182119.s009.xlsx]

## Sheet: Fig 11. Chrysotile
Fig 11. Comparison of KOFAM and PCM methods using a Bland & Altman plot
CHRY(Content, %)		PCM	DMA		Factor	ad-DMA	7400AD	F-1
		(f/cc)	(Counts)	(f/cc)		(f/cc)	(f/cc)	(f/cc)
1st	1e-05	0.0012	23	0.000575	2.98	0.0017135	0.0011	0
	5e-05	0.0041	43	0.001075		0.0032035	0.0016	0.002
	0.0001	0.0155	308	0.0077		0.022946	0.0747	0
	0.001	0.0233	340	0.0085		0.02533	0.0795	0
	0.01	0.0448	398	0.00995		0.029651	0.141	0.0029
	0.05	0.2205	633	0.015825		0.0471585	0.406	0.0136
2nd	1e-05	0.0023	21	0.000525		0.0015645	0.001	0
	5e-05	0.005	97	0.002425		0.0072265	0.0041	0.0022
	0.0001	0.0154	198	0.00495		0.014751	0.0712	0.0039
	0.001	0.0238	215	0.005375		0.0160175	0.0826	0.0039
	0.01	0.0454	284	0.0071		0.021158	0.168	0.0098
	0.05	0.1593	525	0.013125		0.0391125	0.402	0.0234
3rd	1e-05	0.0017	33	0.000825		0.0024585	0.0007	0.001
	5e-05	0.0059	98	0.00245		0.007301	0.0032	0.001
	0.0001	0.0128	175	0.004375		0.0130375	0.0695	0.0039
	0.001	0.0233	239	0.005975		0.0178055	0.0826	0
	0.01	0.0401	387	0.009675		0.0288315	0.119	0.0029
	0.05	0.1385	744	0.0186		0.055428	0.394	0.0234
4th	1e-05	0.0017	31	0.000775		0.0023095	0.0023	0.001
	5e-05	0.0047	55	0.001375		0.0040975	0.002	0.001
	0.0001	0.011	182	0.00455		0.013559	0.0074	0.001
	0.001	0.0244	191	0.004775		0.0142295	0.007	0.002
	0.01	0.0471	412	0.0103		0.030694	0.217	0.0146
	0.05	0.1307	498	0.01245		0.037101	0.335	0.0234

## Sheet: Fig 11. Amphibole
Fig 11. Comparison of KOFAM and PCM methods using a Bland & Altman plot
AMP(Content, %)		PCM	DMA		Factor	ad-DMA	7400AD	F-1
		(f/cc)	(Counts)	(f/cc)		(f/cc)	(f/cc)	(f/cc)
1st	1e-05	0.0017	33	0.000825	2.98	0.0024585	0.0011	0
	5e-05	0.0058	201	0.005025		0.0149745	0.0016	0.002
	0.0001	0.0093	152	0.0038		0.011324	0.0747	0
	0.001	0.018	208	0.0052		0.015496	0.0795	0
	0.01	0.043	348	0.0087		0.025926	0.141	0.0029
	0.05
2nd	1e-05	0.0012	20	0.0005		0.00149	0.001	0
	5e-05	0.0058	134	0.00335		0.009983	0.0041	0.0022
	0.0001	0.0157	215	0.005375		0.0160175	0.0712	0.0039
	0.001	0.0186	220	0.0055		0.01639	0.0826	0.0039
	0.01	0.1592	486	0.01215		0.036207	0.168	0.0098
	0.05
3rd	1e-05	0.0012	11	0.000275		0.0008195	0.0007	0.001
	5e-05	0.007	125	0.003125		0.0093125	0.0032	0.001
	0.0001	0.014	201	0.005025		0.0149745	0.0695	0.0039
	0.001	0.0151	211	0.005275		0.0157195	0.0826	0
	0.01	0.171	597	0.014925		0.0444765	0.119	0.0029
	0.05
4th	1e-05	0.0012	18	0.00045		0.001341	0.0023	0.001
	5e-05	0.0047	162	0.00405		0.012069	0.002	0.001
	0.0001	0.014	171	0.004275		0.0127395	0.0074	0.001
	0.001	0.0157	185	0.004625		0.0137825	0.007	0.002
	0.01	0.1686	596	0.0149		0.044402	0.217	0.0146
	0.05
